# Supplementary material for: Mutational Profile of Blood and Tumor Tissue and Biomarkers of Response to PD-1 Inhibitors in Patients with Cutaneous Squamous Cell Carcinoma
Source: Cancers (Basel). 2025 Mar 31;17(7):1172. doi: 10.3390/cancers17071172 (PMC11987913; doi:10.3390/cancers17071172)
Supplement: Supplementary file 1 [file cancers-17-01172-s001.zip]

Archive with 1 entries (1 files):
- cancers-3485356-supplementary.pdf
